# Supplementary material for: The Endometriotic Tumor Microenvironment in Ovarian Cancer
Source: Cancers (Basel). 2018 Aug 7;10(8):261. doi: 10.3390/cancers10080261 (PMC6115869; doi:10.3390/cancers10080261)
Supplement: Supplementary file 1 [file cancers-10-00261-s001.zip]

Archive with 1 entries (1 files):
- cancers-329282-supplementary.xlsx
