# Supplementary material for: The Endometriotic Tumor Microenvironment in Ovarian Cancer
Source: Cancers (Basel). 2018 Aug 7;10(8):261. doi: 10.3390/cancers10080261 (PMC6115869; doi:10.3390/cancers10080261)
Supplement: Supplementary file 1 [file cancers-10-00261-s001.zip › cancers-329282-supplementary.xlsx]

## Sheet: Overview
Endometriosis				Clear Cell Ovarian Cancer							Endometrioid
Increased		Decreased		Increased			Decreased				Increased	Decreased
let-7d	miR-362-5p	let-7a	miR-638	let-7b	miR-210	miR-496	let-7a	miR-181d	miR-30e*	miR-875-3p	miR-103a-3p	let-7a-5p	miR-432-5p
let-7i	miR-365	let-7b	miR-663	let-7e	miR-214	miR-497	let-7c	miR-182	miR-325	miR-885-3p	miR-106b-5p	let-7b-5p	miR-513a-5p
miR-1	miR-368	let-7c	miR-671	let-7g	miR-214-3p	miR-500*	let-7d	miR-182*	miR-326	miR-886-3p	miR-1225-3p	let-7c-5p	miR-513c
miR-100	miR-376	let-7e	miR-675	let-7g*	miR-215	miR-500a-3p	let-7e*	miR-183	miR-338-3p	miR-890	miR-1225-5p	let-7d	miR-514
miR-101	miR-379	let-7f	miR-768-3p	miR-107	miR-220a	miR-500a-5p	let-7i*	miR-186	miR-346	miR-891b	miR-1234	let-7d-5p	miR-7-2
miR-106-5p	miR-381	let-7g	miR-768-5p	miR-10b	miR-223	miR-501-3p	miR-1	miR-187	miR-34b*	miR-892a	miR-141	let-7f	miR-9
miR-125a	miR-411	let-7h	miR-873	miR-125a-5p	miR-26b	miR-502-3p	miR-100	miR-188-3p	miR-34c-5p	miR-9	miR-141-3p	miR-1	miR-9*
miR-125b	miR-412	let-7i	miR-92a	miR-125b	miR-299-3p	miR-502-5p	miR-101	miR-18a	miR-367	miR-9*	miR-150*	miR-100	miR-99a
miR-126	miR-4284	miR-106a	miR-93	miR-126	miR-299-5p	miR-503-5p	miR-105	miR-18a-5p	miR-376b	miR-922	miR-155-5p	miR-101
miR-130a	miR-451	miR-106b	miRPlus-E1031	miR-126-3p	miR-29b-2*	miR-505	miR-106a	miR-18b	miR-377	miR-92a	miR-15a-5p	miR-105
miR-133b	miR-485-3p	miR-106b*	miRPlus-F1231	miR-127-3p	miR-30a	miR-505*	miR-106a-5p	miR-190b	miR-378	miR-93	miR-16-5p	miR-124a
miR-142	miR-492	miR-10a		miR-127-5p	miR-30a*	miR-506	miR-106b	miR-193a-3p	miR-378a-5p	miR-93-3p	miR-182	miR-125a
miR-143	miR-493-5p	miR-126		miR-129-3p	miR-30b	miR-508-3p	miR-106b-5p	miR-196a	miR-380	miR-934	miR-182-5p	miR-125b-1
miR-145	miR-509-3-5p	miR-130b		miR-129-5p	miR-30c	miR-508-5p	miR-107	miR-196b	miR-380*	miR-944	miR-200a	miR-125b-5p
miR-145-5p	miR-518e*	miR-132		miR-1307	miR-30c-1*	miR-509-3-5p	miR-124	miR-199a	miR-384	miR-98	miR-200a-3p	miR-126
miR-1469	miR-519a*	miR-141		miR-1308	miR-30c-2*	miR-509-3p	miR-125a	miR-199b	miR-412	miR-99a	miR-200b	miR-133a
miR-1470	miR-519b-5p	miR-142-3p		miR-132	miR-30d	miR-509-5p	miR-125b	miR-19a	miR-422a	miR-99a*	miR-200b-3p	miR-134
miR-148a	miR-519c-5p	miR-146a-5p		miR-134	miR-30e*	miR-510	miR-125b-1	miR-19a*	miR-448		miR-200c	miR-134-5p
miR-150	miR-520d-5p	miR-148a		miR-136	miR-31	miR-513a-5p	miR-125b-2*	miR-19b	miR-449a		miR-200c-3p	miR-137
miR-15b	miR-520e	miR-150		miR-139-5p	miR-330-5p	miR-513b	miR-126	miR-19b-1*	miR-449b		miR-205	miR-139
miR-16	miR-522*	miR-15a-5p		miR-140-3p	miR-337-3p	miR-513c	miR-1274b	miR-200c	miR-454		miR-205-5p	miR-1-3p
miR-16-5p	miR-523*	miR-17-5p		miR-143	miR-33a*	miR-514b-5p	miR-1308	miR-200c-5p	miR-483-5p		miR-21	miR-140
miR-181a	miR-551b*	miR-182		miR-143-3p	miR-345	miR-532-3p	miR-130a	miR-205	miR-485-5p		miR-27a-3p	miR-143
miR-186	miR-574-3p	miR-183		miR-144	miR-34a	miR-532-5p	miR-130a*	miR-205-5p	miR-490-3p		miR-30a-5p	miR-143-3p
miR-1909	miR-574-5p	miR-196b		miR-145	miR-34a*	miR-542-5p	miR-133a	miR-208a	miR-496		miR-30e-5p	miR-144
miR-191	miR-615-3p	miR-19b-1-5p		miR-145-5p	miR-362-5p	miR-574-3p	miR-135a	miR-208b	miR-516b		miR-325	miR-145-5p
miR-1915	miR-622	miR-200a		miR-148b	miR-365	miR-574-5p	miR-135b	miR-20a	miR-518a		miR-335-5p	miR-146b-5p
miR-193a-5p	miR-628-3p	miR-200b		miR-149	miR-370	miR-575	miR-135b*	miR-20a*	miR-518c		miR-346	miR-147
miR-194	miR-637	miR-200c		miR-152	miR-374a	miR-592	miR-137	miR-20a-5p	miR-518d-5p		miR-370-3p	miR-152-3p
miR-195	miR-663	miR-203		miR-154	miR-376a*	miR-616*	miR-140	miR-20b	miR-519c-3p		miR-429	miR-154-5p
miR-196b	miR-663b	miR-203a-3p		miR-154*	miR-376c-3p	miR-628-3p	miR-141	miR-218	miR-520e		miR-484	miR-193
miR-1973	miR-708	miR-20a		miR-154-5p	miR-379*	miR-629	miR-141*	miR-219-2-3p	miR-524-5p		miR-492	miR-199a
miR-1974	miR-720	miR-215		miR-15a	miR-379-5p	miR-654-3p	miR-143	miR-220b	miR-525-5p		miR-507	miR-199a-5p
miR-1978	miR-941	miR-24-1*		miR-185	miR-381-3p	miR-655	miR-144	miR-220c	miR-544		miR-514a-3p	miR-199b
miR-1979	miR-99a	miR-25		miR-190	miR-382	miR-660	miR-145	miR-221	miR-548a-5p		miR-557	miR-199b-3p
miR-199a	miR-99b	miR-342-3p		miR-191	miR-423-5p	miR-744	miR-146b-3p	miR-222	miR-548b-3p		miR-572	miR-211
miR-202	miR-BHRF1-2	miR-34c		miR-192	miR-424*	miR-885-5p	miR-146b-5p	miR-224	miR-551a		miR-575	miR-214-3p
miR-205	miRPlus-F1038	miR-34c-5p		miR-193a-5p	miR-424-3p	miR-887	miR-147	miR-27a	miR-556-3p		miR-637	miR-216
miR-221	miRPlus-F1042	miR-362-3p		miR-193b	miR-424-5p	miR-9	miR-148a	miR-296-3p	miR-556-5p		miR-877*	miR-222
miR-223	miRPlus-F1215	miR-363*		miR-194	miR-432-5p	miR-9*	miR-149	miR-29a	miR-576-5p		miR-93-5p	miR-224
miR-224*	miRPlus-F1221	miR-375		miR-195	miR-433	miR-98	miR-153	miR-29b	miR-582-5p			miR-299-5p
miR-28	miRPlus-F1223	miR-423		miR-199a-5p	miR-451		miR-154	miR-29b-1*	miR-604			miR-29b
miR-299-5p		miR-424		miR-199b-5p	miR-455-3p		miR-155	miR-29c	miR-615-3p			miR-29c
miR-29b		miR-425		miR-200a	miR-455-5p		miR-15b-5p	miR-29c*	miR-615-5p			miR-29c*
miR-29c		miR-425-5p		miR-200c	miR-485-5p		miR-16	miR-301	miR-624			miR-302a
miR-30e-3p		miR-429		miR-202*	miR-486-3p		miR-17	miR-302a	miR-625			miR-302b
miR-30e-5p		miR-449b		miR-202-3p	miR-486-5p		miR-17*	miR-302b	miR-639			miR-302c
miR-325		miR-486		miR-203	miR-493*		miR-17-5p	miR-302c	miR-671-5p			miR-323
miR-34		miR-503		miR-206	miR-493-3p		miR-181a*	miR-30a	miR-7			miR-34b*
miR-361-3p		miR-504		miR-21	miR-494		miR-181c	miR-30e	miR-7-1*			miR-370

## Sheet: Venn diagram
Dysregulated miRNAs in ovarian endometrioid and clear-cell adenocarcinoma and endometriosis
Endometriosis only			Clear cell ovarian cancer only						Endometrioid ovarian cancer only			Endometriosis & Clear Cell Ovarian Cancer		Endometriosis and Endometrioid Ovarian Cancer		Clear Cell & Endometrioid Ovarian Cancer		Endometriosis & Clear Cell & Endometrioid Ovarian Cancer
Increased		Decreased	Increased			Decreased			Increased	Decreased		Increased	Decreased	Increased	Decreased	Increased	Decreased	Increased	Decreased
let-7d	miR-522*	let-7b	let-7b	miR-30c-2*	miR-592	let-7d	miR-200c-5p	miR-518d-5p	miR-103a-3p	let-7a-5p	miR-514	miR-125b	let-7a	miR-16-5p	let-7f	miR-200a	let-7d		miR-126
let-7i	miR-523*	let-7e	let-7e	miR-30d	miR-616*	miR-1	miR-205	miR-519c-3p	miR-106b-5p	let-7b-5p	miR-7-2	miR-126	let-7c	miR-205		miR-200c	miR-1
miR-1	miR-551b*	let-7g	let-7g	miR-31	miR-629	miR-100	miR-205-5p	miR-520e	miR-1225-3p	let-7c-5p	miR-9	miR-143	miR-106a	miR-30e-5p		miR-21	miR-100
miR-100	miR-615-3p	let-7h	miR-107	miR-330-5p	miR-654-3p	miR-101	miR-208a	miR-524-5p	miR-1225-5p	let-7d	miR-99a	miR-145	miR-106b	miR-325		miR-575	miR-101
miR-101	miR-622	let-7i	miR-10b	miR-337-3p	miR-655	miR-105	miR-208b	miR-525-5p	miR-1234	let-7d-5p		miR-145-5p	miR-141	miR-492			miR-105
miR-106-5p	miR-663	miR-10a	miR-125a-5p	miR-33a*	miR-660	miR-106a-5p	miR-20a-5p	miR-544	miR-141	miR-1		miR-191	miR-148a	miR-637			miR-125a
miR-125a	miR-663b	miR-130b	miR-126-3p	miR-345	miR-744	miR-106b-5p	miR-20b	miR-548a-5p	miR-141-3p	miR-100		miR-193a-5p	miR-17-5p				miR-125b-1
miR-130a	miR-708	miR-132	miR-127-3p	miR-34a	miR-885-5p	miR-107	miR-218	miR-548b-3p	miR-155-5p	miR-101		miR-194	miR-182				miR-133a
miR-133b	miR-720	miR-142-3p	miR-127-5p	miR-370	miR-887	miR-124	miR-219-2-3p	miR-551a	miR-15a-5p	miR-105		miR-195	miR-183				miR-137
miR-142	miR-941	miR-146a-5p	miR-129-3p	miR-374a	miR-9	miR-125a	miR-220b	miR-556-3p	miR-182	miR-124a		miR-223	miR-196b				miR-140
miR-1469	miR-99a	miR-150	miR-129-5p	miR-376a*	miR-98	miR-125b	miR-220c	miR-556-5p	miR-182-5p	miR-125a		miR-299-5p	miR-200c				miR-143
miR-1470	miR-99b	miR-15a-5p	miR-1307	miR-376c-3p		miR-125b-1	miR-221	miR-576-5p	miR-200a	miR-125b-1		miR-362-5p	miR-20a				miR-144
miR-148a	miR-BHRF1-2	miR-19b-1-5p	miR-1308	miR-379-5p		miR-125b-2*	miR-222	miR-582-5p	miR-200a-3p	miR-125b-5p		miR-365	miR-34c-5p				miR-146b-5p
miR-150	miRPlus-F1038	miR-200a	miR-132	miR-381-3p		miR-1274b	miR-224	miR-604	miR-200b	miR-133a		miR-451	miR-449b				miR-147
miR-15b	miRPlus-F1042	miR-200b	miR-134	miR-382		miR-1308	miR-27a	miR-615-3p	miR-200b-3p	miR-134		miR-509-3-5p	miR-92a				miR-199a
miR-16	miRPlus-F1215	miR-203	miR-136	miR-423-5p		miR-130a	miR-296-3p	miR-615-5p	miR-200c	miR-134-5p		miR-574-3p	miR-93				miR-199b
miR-181a	miRPlus-F1221	miR-203a-3p	miR-139-5p	miR-424-3p		miR-133a	miR-29a	miR-624	miR-200c-3p	miR-137		miR-574-5p					miR-222
miR-186	miRPlus-F1223	miR-215	miR-140-3p	miR-424-5p		miR-135a	miR-29b	miR-625	miR-205-5p	miR-139		miR-628-3p					miR-224
miR-1909		miR-24-1*	miR-143-3p	miR-432-5p		miR-135b	miR-29b-1*	miR-639	miR-21	miR-1-3p							miR-29b
miR-1915		miR-25	miR-144	miR-433		miR-137	miR-29c	miR-671-5p	miR-27a-3p	miR-140							miR-29c
miR-196b		miR-342-3p	miR-148b	miR-455-3p		miR-140	miR-301	miR-7	miR-30a-5p	miR-143							miR-29c*
miR-1973		miR-34c	miR-149	miR-455-5p		miR-143	miR-302a	miR-7-1*	miR-335-5p	miR-143-3p							miR-302a
miR-1974		miR-362-3p	miR-152	miR-485-5p		miR-144	miR-302b	miR-875-3p	miR-346	miR-144							miR-302b
miR-1978		miR-363*	miR-154	miR-486-3p		miR-145	miR-302c	miR-885-3p	miR-370-3p	miR-145-5p							miR-302c
miR-1979		miR-375	miR-154-5p	miR-486-5p		miR-146b-3p	miR-30a	miR-886-3p	miR-429	miR-146b-5p							miR-34b*
miR-199a		miR-423	miR-15a	miR-493-3p		miR-146b-5p	miR-30e	miR-890	miR-484	miR-147							miR-9
miR-202		miR-424	miR-185	miR-494		miR-147	miR-325	miR-891b	miR-507	miR-152-3p							miR-9*
miR-221		miR-425	miR-190	miR-496		miR-149	miR-326	miR-892a	miR-514a-3p	miR-154-5p							miR-99a
miR-224*		miR-425-5p	miR-192	miR-497		miR-153	miR-338-3p	miR-9	miR-557	miR-193
miR-28		miR-429	miR-193b	miR-500a-3p		miR-154	miR-346	miR-922	miR-572	miR-199a
miR-29b		miR-486	miR-199a-5p	miR-500a-5p		miR-155	miR-34b*	miR-93-3p	miR-575	miR-199a-5p
miR-29c		miR-503	miR-199b-5p	miR-501-3p		miR-15b-5p	miR-367	miR-934	miR-877*	miR-199b
miR-30e-3p		miR-504	miR-200a	miR-502-3p		miR-16	miR-376b	miR-944	miR-93-5p	miR-199b-3p
miR-34		miR-638	miR-200c	miR-502-5p		miR-17	miR-377	miR-98		miR-211
miR-361-3p		miR-663	miR-202-3p	miR-503-5p		miR-181a*	miR-378	miR-99a		miR-214-3p
miR-368		miR-671	miR-203	miR-505		miR-181c	miR-378a-5p			miR-216
miR-376		miR-675	miR-206	miR-506		miR-181d	miR-380			miR-222
miR-379		miR-768-3p	miR-21	miR-508-3p		miR-186	miR-384			miR-224
miR-381		miR-768-5p	miR-210	miR-508-5p		miR-187	miR-412			miR-299-5p
miR-411		miR-873	miR-214	miR-509-3p		miR-188-3p	miR-422a			miR-29b
miR-412		miRPlus-E1031	miR-214-3p	miR-509-5p		miR-18a	miR-448			miR-29c
miR-4284		miRPlus-F1231	miR-215	miR-510		miR-18a-5p	miR-449a			miR-302a
miR-485-3p			miR-220a	miR-513a-5p		miR-18b	miR-454			miR-302b
miR-493-5p			miR-26b	miR-513b		miR-190b	miR-483-5p			miR-302c
miR-518e*			miR-299-3p	miR-513c		miR-193a-3p	miR-485-5p			miR-323
miR-519a*			miR-29b-2*	miR-514b-5p		miR-196a	miR-490-3p			miR-34b*
miR-519b-5p			miR-30a	miR-532-3p		miR-199a	miR-496			miR-370
miR-519c-5p			miR-30b	miR-532-5p		miR-199b	miR-516b			miR-432-5p
miR-520d-5p			miR-30c	miR-542-5p		miR-19a	miR-518a			miR-513a-5p
miR-520e			miR-30c-1*	miR-575		miR-19b	miR-518c			miR-513c
